# Supplementary material for: Factors Associated with Dietary Diversity in Community-Dwelling Brazilian Older Adults
Source: Foods. 2024 Oct 29;13(21):3449. doi: 10.3390/foods13213449 (PMC11545754; doi:10.3390/foods13213449)
Supplement: Supplementary file 1 [file foods-13-03449-s001.zip]

Archive with 1 entries (1 files):
- foods-3058390-supplementary.pdf
